# Supplementary material for: Tiliacorinine as a Promising Candidate for Cholangiocarcinoma Therapy via Oxidative Stress Molecule Modulation: A Study Integrating Network Pharmacology, Molecular Docking and Molecular Dynamics Simulation
Source: Antioxidants (Basel). 2025 Oct 23;14(11):1273. doi: 10.3390/antiox14111273 (PMC12649441; doi:10.3390/antiox14111273)
Supplement: Supplementary file 1 [file antioxidants-14-01273-s001.zip]

Archive with 1 entries (1 files):
- antioxidants-3873728-supplementary.pdf
